# Supplementary material for: Pika Population Density Is Associated with the Composition and Diversity of Gut Microbiota
Source: Front Microbiol. 2016 May 18;7:758. doi: 10.3389/fmicb.2016.00758 (PMC4870984; doi:10.3389/fmicb.2016.00758)
Supplement: Supplementary file 1 [file Table1.XLSX]

## Sheet: Sheet1
Table S1. The detailed sample information in this study.
	SampleID	Experimental field	Plot	Host population density(individuals/hm2)	Weight(g)	Sex	Species	Habitat	Geographic coordinates	District
A11	284	A	A1	55	133	Female	Ochotona curzoniae	Alpine_meadow	101.460533°E, 35.736283° N	Wangjiaxiang(Zeku)
A12	285	A	A1	55	123	Female	Ochotona curzoniae	Alpine_meadow	101.460533°E, 35.736283° N	Wangjiaxiang(Zeku)
A13	286	A	A1	55	167	Male	Ochotona curzoniae	Alpine_meadow	101.460533°E, 35.736283° N	Wangjiaxiang(Zeku)
A14	287	A	A1	55	130	Female	Ochotona curzoniae	Alpine_meadow	101.460533°E, 35.736283° N	Wangjiaxiang(Zeku)
A15	288	A	A1	55	134	Male	Ochotona curzoniae	Alpine_meadow	101.460533°E, 35.736283° N	Wangjiaxiang(Zeku)
A16	289	A	A1	55	182	Male	Ochotona curzoniae	Alpine_meadow	101.460533°E, 35.736283° N	Wangjiaxiang(Zeku)
A17	290	A	A1	55	146	Female	Ochotona curzoniae	Alpine_meadow	101.460533°E, 35.736283° N	Wangjiaxiang(Zeku)
A21	294	A	A2	10.5	168	Male	Ochotona curzoniae	Alpine_meadow	101.460533°E, 35.736283° N	Wangjiaxiang(Zeku)
A22	295	A	A2	10.5	110	Female	Ochotona curzoniae	Alpine_meadow	101.460533°E, 35.736283° N	Wangjiaxiang(Zeku)
A23	296	A	A2	10.5	172	Male	Ochotona curzoniae	Alpine_meadow	101.460533°E, 35.736283° N	Wangjiaxiang(Zeku)
A24	297	A	A2	10.5	113	Male	Ochotona curzoniae	Alpine_meadow	101.460533°E, 35.736283° N	Wangjiaxiang(Zeku)
A25	298	A	A2	10.5	136	Female	Ochotona curzoniae	Alpine_meadow	101.460533°E, 35.736283° N	Wangjiaxiang(Zeku)
A26	299	A	A2	10.5	166	Male	Ochotona curzoniae	Alpine_meadow	101.460533°E, 35.736283° N	Wangjiaxiang(Zeku)
A27	300	A	A2	10.5	155	Female	Ochotona curzoniae	Alpine_meadow	101.460533°E, 35.736283° N	Wangjiaxiang(Zeku)
A28	301	A	A2	10.5	186	Male	Ochotona curzoniae	Alpine_meadow	101.460533°E, 35.736283° N	Wangjiaxiang(Zeku)
A31	302	A	A3	2.5	146	Male	Ochotona curzoniae	Alpine_meadow	101.460533°E, 35.736283° N	Wangjiaxiang(Zeku)
A32	303	A	A3	2.5	146	Male	Ochotona curzoniae	Alpine_meadow	101.460533°E, 35.736283° N	Wangjiaxiang(Zeku)
A33	305	A	A3	2.5	148	Male	Ochotona curzoniae	Alpine_meadow	101.460533°E, 35.736283° N	Wangjiaxiang(Zeku)
A34	306	A	A3	2.5	148	Male	Ochotona curzoniae	Alpine_meadow	101.460533°E, 35.736283° N	Wangjiaxiang(Zeku)
A35	307	A	A3	2.5	128	Female	Ochotona curzoniae	Alpine_meadow	101.460533°E, 35.736283° N	Wangjiaxiang(Zeku)
A36	308	A	A3	2.5	146	Male	Ochotona curzoniae	Alpine_meadow	101.460533°E, 35.736283° N	Wangjiaxiang(Zeku)
A37	309	A	A3	2.5	98	Female	Ochotona curzoniae	Alpine_meadow	101.460533°E, 35.736283° N	Wangjiaxiang(Zeku)
A38	310	A	A3	2.5	122	Female	Ochotona curzoniae	Alpine_meadow	101.460533°E, 35.736283° N	Wangjiaxiang(Zeku)
A39	311	A	A3	2.5	76	Female	Ochotona curzoniae	Alpine_meadow	101.460533°E, 35.736283° N	Wangjiaxiang(Zeku)
B11	312	B	B1	42.5	146	Male	Ochotona curzoniae	Alpine_meadow	101.442963°E, 35.01914° N	Xiaderi(Zeku)
B12	313	B	B1	42.5	157	Female	Ochotona curzoniae	Alpine_meadow	101.442963°E, 35.01914° N	Xiaderi(Zeku)
B13	314	B	B1	42.5	166	Male	Ochotona curzoniae	Alpine_meadow	101.442963°E, 35.01914° N	Xiaderi(Zeku)
B14	315	B	B1	42.5	153	Male	Ochotona curzoniae	Alpine_meadow	101.442963°E, 35.01914° N	Xiaderi(Zeku)
B15	316	B	B1	42.5	150	Female	Ochotona curzoniae	Alpine_meadow	101.442963°E, 35.01914° N	Xiaderi(Zeku)
B16	318	B	B1	42.5	148	Female	Ochotona curzoniae	Alpine_meadow	101.442963°E, 35.01914° N	Xiaderi(Zeku)
B17	319	B	B1	42.5	156	Male	Ochotona curzoniae	Alpine_meadow	101.442963°E, 35.01914° N	Xiaderi(Zeku)
B18	320	B	B1	42.5	133	Female	Ochotona curzoniae	Alpine_meadow	101.442963°E, 35.01914° N	Xiaderi(Zeku)
B19	321	B	B1	42.5	188	Male	Ochotona curzoniae	Alpine_meadow	101.442963°E, 35.01914° N	Xiaderi(Zeku)
B21	322	B	B2	13	160	Male	Ochotona curzoniae	Alpine_meadow	101.442963°E, 35.01914° N	Xiaderi(Zeku)
B22	323	B	B2	13	160	Male	Ochotona curzoniae	Alpine_meadow	101.442963°E, 35.01914° N	Xiaderi(Zeku)
B23	324	B	B2	13	148	Female	Ochotona curzoniae	Alpine_meadow	101.442963°E, 35.01914° N	Xiaderi(Zeku)
B24	325	B	B2	13	184	Male	Ochotona curzoniae	Alpine_meadow	101.442963°E, 35.01914° N	Xiaderi(Zeku)
B25	326	B	B2	13	156	Male	Ochotona curzoniae	Alpine_meadow	101.442963°E, 35.01914° N	Xiaderi(Zeku)
B26	327	B	B2	13	148	Female	Ochotona curzoniae	Alpine_meadow	101.442963°E, 35.01914° N	Xiaderi(Zeku)
B27	328	B	B2	13	168	Female	Ochotona curzoniae	Alpine_meadow	101.442963°E, 35.01914° N	Xiaderi(Zeku)
B28	330	B	B2	13	96	Female	Ochotona curzoniae	Alpine_meadow	101.442963°E, 35.01914° N	Xiaderi(Zeku)
B29	331	B	B2	13	164	Male	Ochotona curzoniae	Alpine_meadow	101.442963°E, 35.01914° N	Xiaderi(Zeku)
B31	333	B	B3	3	99	Female	Ochotona curzoniae	Alpine_meadow	101.442963°E, 35.01914° N	Xiaderi(Zeku)
B32	334	B	B3	3	136	Male	Ochotona curzoniae	Alpine_meadow	101.442963°E, 35.01914° N	Xiaderi(Zeku)
B33	335	B	B3	3	138	Female	Ochotona curzoniae	Alpine_meadow	101.442963°E, 35.01914° N	Xiaderi(Zeku)
B34	336	B	B3	3	143	Male	Ochotona curzoniae	Alpine_meadow	101.442963°E, 35.01914° N	Xiaderi(Zeku)
B35	338	B	B3	3	96	Male	Ochotona curzoniae	Alpine_meadow	101.442963°E, 35.01914° N	Xiaderi(Zeku)
B36	339	B	B3	3	166	Female	Ochotona curzoniae	Alpine_meadow	101.442963°E, 35.01914° N	Xiaderi(Zeku)
B37	340	B	B3	3	158	Male	Ochotona curzoniae	Alpine_meadow	101.442963°E, 35.01914° N	Xiaderi(Zeku)
B38	341	B	B3	3	120	Male	Ochotona curzoniae	Alpine_meadow	101.442963°E, 35.01914° N	Xiaderi(Zeku)
