# Supplementary material for: Pika Population Density Is Associated with the Composition and Diversity of Gut Microbiota
Source: Front Microbiol. 2016 May 18;7:758. doi: 10.3389/fmicb.2016.00758 (PMC4870984; doi:10.3389/fmicb.2016.00758)
Supplement: Supplementary file 2 [file Table2.XLSX]

## Sheet: Sheet1
Table S2. Relative abundances of the dominant phyla, family（average relative abundance > 0.1%) and genera(average relative abundance >0.05%)(one-way ANOVA) of pika gut microbiota in the experimental plots with different host population densities. The abundance values were expressed as SD±SEM.
Taxonomy(%)	Experimental plots(population density: individuals /hm2)
	A1(55)	A2(10.5)	A3(2.5)	B1(42.5)	B2(13)	B3(3)
(a) Phylum
Firmicutes	59.77±2.14ab	51.87±2.27a	52.18±4.11a	58.65±1.89ab	62.52±1.89b	54.07±5.83ab
Bacteroidetes	28.9±1.75ab	35.1±2.44a	31.09±3.47ab	27.66±2.25ab	25.9±2.09b	33.3±5.64ab
Proteobacteria	0.74±0.08ab	0.92±0.07ab	0.72±0.03a	0.81±0.04ab	0.66±0.03a	1.68±0.84b
Spirochaetes	0.64±0.12a	1.24±0.32a	3.44±1.45b	0.64±0.11a	0.82±0.09a	0.94±0.31a
Actinobacteria	0.23±0.03a	0.28±0.03ab	3.31±0.04b	0.29±0.03ab	0.24±0.03a	0.28±0.04ab
Tenericutes	0.18±0.09a	0.13±0.01a	0.18±0.03a	0.16±0.02a	0.19±0.04a	0.16±0.04a
Verrucomicrobia	0.11±0.03a	0.22±0.06a	0.73±0.21b	0.26±0.07a	0.43±0.13ab	0.27±0.09a
Acidobacteria	0.15±0.02a	0.13±0.02a	0.12±0.02a	0.15±0.02a	0.14±0.01a	0.12±0.03a
Cyanobacteria	0.06±0.009a	0.09±0.01a	0.07±0.02a	0.08±0.01a	0.07±0.01a	0.07±0.02a
(b)Family
S24-7	11.41±1.68a	13.92±0.85a	16.44±2.5a	11.79±1.12a	9.59±0.97a	17.51±6.14a
Ruminococcaceae	17.59±0.96ad	16.35±0.79ad	14.92±1.15ab	23.91±1.26c	19.42±1.27d	15.77±5.59ad
Prevotellaceae	8.83±0.94ab	9.49±1.11b	5.92±0.92a	6.13±1.09a	7.5±1.28ab	7.33±1.4ab
Lachnospiraceae	3.12±0.24ab	2.8±0.37ab	2.17±0.23a	3.61±0.35b	2.7±0.34a	2.6±0.38a
Paraprevotellaceae	1.07±0.37ab	1.72±0.54b	0.69±0.13a	0.57±0.05a	0.62±0.13a	0.74±0.15a
Spirochaetaceae	0.61±0.11a	0.8±0.19a	3.06±1.44b	0.6±0.1a	0.75±0.09a	0.88±0.28a
Lactobacillaceae	0.54±0.04a	0.58±0.05ab	0.49±0.04a	0.72±0.06b	0.56±0.05a	0.56±0.04a
Pasteurellaceae	0.36±0.04ab	0.43±0.03a	0.3±0.03b	0.38±0.03a	0.3±0.02b	0.36±0.04ab
Rikenellaceae	0.29±0.07a	0.26±0.04a	0.35±0.09a	0.27±0.04a	0.2±0.03a	0.35±0.1a
Streptococcaceae	0.12±0.02a	0.16±0.03a	0.14±0.02a	0.18±0.01b	0.15±0.02a	0.19±0.02b
Coriobacteriaceae	0.11±0.02a	0.14±0.01ab	0.21±0.04b	0.14±0.01ab	0.13±0.02a	0.15±0.03ab
(c)Genera
Prevotella	8.6±0.89a	9.21±1.08b	5.77±0.9a	5.84±1.07a	7.28±1.29a	7.11±1.37a
Oscillospira	4.86±0.35a	4.79±0.49a	3.25±0.43b	8.24±0.67c	5.4±0.63a	4.02±0.48ab
Ruminococcus	2.26±0.11ab	2.06±0.1ab	1.72±0.28a	2.62±0.3b	2.05±0.2ab	2.07±0.37ab
Treponema	0.6±0.11a	0.78±0.18a	3.03±1.44b	0.59±0.1a	0.74±0.09a	0.87±0.28a
YRC22	0.95±0.36ab	1.52±0.51b	0.55±0.11a	0.4±0.04a	0.50±0.12a	0.56±0.17a
Lactobacillus	0.53±0.04a	0.58±0.05ab	0.48±0.04a	0.7±0.06b	0.55±0.05a	0.55±0.04a
Akkermansia	0.1±0.03a	0.21±0.06a	0.72±0.21b	0.25±0.07a	0.43±0.13ab	0.27±0.09a
Coprococcus	0.26±0.04a	0.25±0.05a	0.24±0.05a	0.3±0.03a	0.22±0.04a	0.19±0.05a
Roseburia	0.16±0.03a	0.15±0.01a	0.12±0.04a	0.35±0.08b	0.14±0.04a	0.11±0.02a
Streptococcus	0.12±0.02a	0.16±0.03ab	0.14±0.02ab	0.18±0.01b	0.15±0.02ab	0.19±0.02b
Clostridium	0.07±0.01a	0.07±0.01a	0.14±0.04b	0.07±0.02a	0.08±0.01ab	0.07±0.03a
Rikenella	0.02±0.009a	0.04±0.02a	0.13±0.07a	0.05±0.02a	0.04±0.02a	0.13±0.08a
Bacillus	0.05±0.009ab	0.04±0.009ab	0.08±0.01a	0.03±0.01b	0.07±0.02a	0.06±0.01ab
CF231	0.06±0.01a	0.07±0.02a	0.04±0.01a	0.07±0.02a	0.04±0.009a	0.04±0.01a
Hymenobacter	0.06±0.02ac	0.06±0.01ac	0.04±0.01ab	0.05±0.009abc	0.03±0.005b	0.07±0.01c
Letters next to abundace values in each row indicate significant differences if letters are different (p < 0.05).
