# Supplementary material for: Pika Population Density Is Associated with the Composition and Diversity of Gut Microbiota
Source: Front Microbiol. 2016 May 18;7:758. doi: 10.3389/fmicb.2016.00758 (PMC4870984; doi:10.3389/fmicb.2016.00758)
Supplement: Supplementary file 3 [file Table3.XLSX]

## Sheet: Sheet1
Table S3. The plant species in A and B experimental plots.The "1" means the presence of this plant species, and the "0" means the absence of the plant species.
Plant species	A	B
Kobresia humilis	1	1
Stipa capillata	0	1
Elymus nutans Griseb.	1	1
Double-stigma Bulrush	1	1
Leontopodium nanum	1	1
Carex tristachya	1	1
Ajania tenuifolia	1	1
Lagotis Gaertn	1	0
Tibet Lancea	1	1
Potentilla anserina	1	1
Gueldenstaedtia stenophylla	1	1
Taraxacum mongolicum	1	1
Ligularia virgaurea	1	1
Pleurospermum camtschaticum	1	1
Pedicularis sp.	1	1
Gentiana squarrosa	1	1
Aconitum szechenyianum	0	1
Gentiana sp.	1	1
Delphinium grandiflorum	1	1
Veronica didyma Tenore	1	1
Ajuga lupulina	1	1
Astragalus Sp.	1	1
Ranunculus japonicus	1	1
Gentiana farreri	1	1
Oxytropis sp.	1	1
