# Supplementary material for: Pika Population Density Is Associated with the Composition and Diversity of Gut Microbiota
Source: Front Microbiol. 2016 May 18;7:758. doi: 10.3389/fmicb.2016.00758 (PMC4870984; doi:10.3389/fmicb.2016.00758)
Supplement: Supplementary file 4 [file Table4.XLSX]

## Sheet: Sheet1
Table S4. The influences of host density, diet diversity weight,sex and geographical locations on the gut microbiota structure of plateau pikas(ANOSIM).
Factors	r	P-value
Host density	0.2	0.032*
diet diversity	0.01	0.43
Weight	0.02	0.32
Geographical location	0.03	0.25
Sex	0.025	0.22
*P<0.05
