# Supplementary material for: Pika Population Density Is Associated with the Composition and Diversity of Gut Microbiota
Source: Front Microbiol. 2016 May 18;7:758. doi: 10.3389/fmicb.2016.00758 (PMC4870984; doi:10.3389/fmicb.2016.00758)
Supplement: Supplementary file 5 [file Table5.XLSX]

## Sheet: Sheet1
Table S5. Module-EigenGene analysis showing the correlations between OTUs module and host population density
Module	r*	P-value
1	-0.17	0.2
2	0.36	0.009**
3	0.41	0.003*
4	0.62	0.000001***
5	0.099	0.5
6	-0.14	0.3
7	0.099	-0.12
8	-0.061	0.7
9	0.3	0.04*
10	-0.34	0.02*
11	0.11	0.5
12	-0.12	0.4
13	0.27	0.06
14	0.28	0.05
The significance is indicated by *P<0.05, **P<01,**P<0.001
