# Supplementary material for: Pika Population Density Is Associated with the Composition and Diversity of Gut Microbiota
Source: Front Microbiol. 2016 May 18;7:758. doi: 10.3389/fmicb.2016.00758 (PMC4870984; doi:10.3389/fmicb.2016.00758)
Supplement: Supplementary file 6 [file Table6.XLSX]

## Sheet: Sheet1
Table S6. The taxonomy of the correspongding OTUs from each module in network analysis
OTUID	taxonomy	No. module
731	k__Bacteria; p__Firmicutes; c__Clostridia; o__Clostridiales	1
1550	k__Bacteria; p__Firmicutes; c__Clostridia; o__Clostridiales	1
7125	k__Bacteria; p__Firmicutes; c__Clostridia; o__Clostridiales	1
49293	k__Bacteria; p__Firmicutes; c__Clostridia; o__Clostridiales	1
2571	k__Bacteria; p__Firmicutes; c__Clostridia; o__Clostridiales	1
33946	k__Bacteria; p__Firmicutes; c__Clostridia; o__Clostridiales; f__Ruminococcaceae; g__; s__	1
89452	k__Bacteria	1
3222	k__Bacteria; p__Bacteroidetes	1
70086	k__Bacteria; p__Bacteroidetes; c__Bacteroidia; o__Bacteroidales	1
903	k__Bacteria; p__Firmicutes; c__Clostridia; o__Clostridiales	1
3013	k__Bacteria; p__Bacteroidetes; c__Bacteroidia; o__Bacteroidales; f__; g__; s__	1
995	k__Bacteria; p__Firmicutes; c__Clostridia; o__Clostridiales; f__; g__; s__	1
10572	k__Bacteria; p__Firmicutes; c__Clostridia; o__Clostridiales; f__; g__; s__	1
2305	k__Bacteria; p__Bacteroidetes; c__Bacteroidia; o__Bacteroidales; f__S24-7; g__; s__	1
3261	k__Bacteria; p__Firmicutes; c__Clostridia; o__Clostridiales; f__; g__; s__	1
8681	k__Bacteria; p__Bacteroidetes; c__Bacteroidia; o__Bacteroidales	1
1890	k__Bacteria; p__Firmicutes; c__Clostridia; o__Clostridiales; f__; g__; s__	1
8660	k__Bacteria; p__Firmicutes; c__Clostridia; o__Clostridiales	1
6157	k__Bacteria	1
4320	k__Bacteria; p__Bacteroidetes; c__Bacteroidia; o__Bacteroidales	1
8692	k__Bacteria; p__Bacteroidetes; c__Bacteroidia; o__Bacteroidales; f__S24-7; g__; s__	1
2647	k__Bacteria; p__Firmicutes; c__Clostridia; o__Clostridiales; f__; g__; s__	1
3899	k__Bacteria; p__Firmicutes; c__Clostridia; o__Clostridiales; f__Lachnospiraceae; g__Roseburia; s__	1
15904	k__Bacteria; p__Firmicutes; c__Clostridia; o__Clostridiales; f__Lachnospiraceae; g__; s__	1
55707	k__Bacteria; p__Firmicutes; c__Clostridia; o__Clostridiales; f__Ruminococcaceae; g__Oscillospira; s__	1
5734	k__Bacteria; p__Firmicutes; c__Clostridia; o__Clostridiales	1
51674	k__Bacteria; p__Firmicutes; c__Clostridia; o__Clostridiales	1
10463	k__Bacteria; p__Firmicutes; c__Clostridia; o__Clostridiales; f__; g__; s__	1
5099	k__Bacteria; p__Firmicutes; c__Clostridia; o__Clostridiales	2
10530	k__Bacteria; p__Firmicutes; c__Clostridia; o__Clostridiales	2
9997	k__Bacteria; p__Firmicutes; c__Clostridia; o__Clostridiales; f__Lachnospiraceae; g__Coprococcus	2
15645	k__Bacteria; p__Firmicutes; c__Clostridia; o__Clostridiales	2
14137	k__Bacteria; p__Firmicutes; c__Clostridia; o__Clostridiales; f__Ruminococcaceae; g__; s__	2
1567	k__Bacteria	2
4777	k__Bacteria; p__Firmicutes; c__Clostridia; o__Clostridiales; f__Ruminococcaceae	2
1943	k__Bacteria; p__Firmicutes; c__Clostridia; o__Clostridiales	2
50849	k__Bacteria; p__Bacteroidetes; c__Bacteroidia; o__Bacteroidales; f__S24-7; g__; s__	2
832	k__Bacteria; p__Firmicutes; c__Clostridia; o__Clostridiales; f__; g__; s__	2
4694	k__Bacteria; p__Firmicutes; c__Clostridia; o__Clostridiales; f__Ruminococcaceae; g__; s__	2
11263	k__Bacteria; p__Firmicutes; c__Clostridia; o__Clostridiales; f__Ruminococcaceae; g__Ruminococcus; s__	2
4022	k__Bacteria; p__Firmicutes; c__Clostridia; o__Clostridiales	2
10267	k__Bacteria; p__Firmicutes; c__Clostridia; o__Clostridiales; f__; g__; s__	2
11175	k__Bacteria; p__Firmicutes; c__Clostridia; o__Clostridiales; f__; g__; s__	2
10366	k__Bacteria; p__Firmicutes; c__Clostridia; o__Clostridiales; f__; g__; s__	2
45457	k__Bacteria; p__Firmicutes; c__Clostridia; o__Clostridiales	2
53898	k__Bacteria; p__Firmicutes; c__Clostridia; o__Clostridiales; f__Ruminococcaceae; g__Oscillospira; s__	2
5314	k__Bacteria; p__Bacteroidetes; c__Bacteroidia; o__Bacteroidales; f__S24-7; g__; s__	2
1412	k__Bacteria; p__Firmicutes; c__Clostridia; o__Clostridiales; f__; g__; s__	2
1253	k__Bacteria; p__Bacteroidetes; c__Bacteroidia; o__Bacteroidales; f__[Paraprevotellaceae]; g__YRC22; s__	2
4175	k__Bacteria	2
3294	k__Bacteria; p__Firmicutes; c__Clostridia; o__Clostridiales	2
67345	k__Bacteria; p__Firmicutes; c__Clostridia; o__Clostridiales; f__Ruminococcaceae; g__Ruminococcus	2
17252	k__Bacteria; p__Firmicutes; c__Clostridia; o__Clostridiales; f__; g__; s__	2
61201	k__Bacteria; p__Bacteroidetes; c__Bacteroidia; o__Bacteroidales	2
5394	k__Bacteria; p__Bacteroidetes; c__Bacteroidia; o__Bacteroidales; f__S24-7; g__; s__	2
141	k__Bacteria; p__Firmicutes; c__Clostridia; o__Clostridiales	3
725	k__Bacteria; p__Firmicutes; c__Clostridia; o__Clostridiales; f__Ruminococcaceae; g__Oscillospira; s__	3
1726	k__Bacteria; p__Bacteroidetes; c__Bacteroidia; o__Bacteroidales; f__; g__; s__	3
218	k__Bacteria; p__Bacteroidetes; c__Bacteroidia; o__Bacteroidales; f__S24-7; g__; s__	3
2719	k__Bacteria; p__Firmicutes; c__Clostridia; o__Clostridiales	3
1459	k__Bacteria; p__Bacteroidetes; c__Bacteroidia; o__Bacteroidales; f__Prevotellaceae; g__Prevotella; s__	3
7718	k__Bacteria; p__Bacteroidetes; c__Bacteroidia; o__Bacteroidales; f__S24-7; g__; s__	3
9414	k__Bacteria; p__Firmicutes; c__Clostridia; o__Clostridiales; f__Ruminococcaceae	3
2813	k__Bacteria; p__Bacteroidetes; c__Bacteroidia; o__Bacteroidales; f__; g__; s__	3
3932	k__Bacteria; p__Bacteroidetes; c__Bacteroidia; o__Bacteroidales; f__S24-7; g__; s__	3
6010	k__Bacteria; p__Bacteroidetes; c__Bacteroidia; o__Bacteroidales	3
14361	k__Bacteria; p__Firmicutes; c__Clostridia; o__Clostridiales; f__Lachnospiraceae	3
4136	k__Bacteria; p__Firmicutes; c__Clostridia; o__Clostridiales	3
106	k__Bacteria; p__Bacteroidetes; c__Bacteroidia; o__Bacteroidales	3
45185	k__Bacteria; p__Firmicutes; c__Clostridia; o__Clostridiales; f__Ruminococcaceae; g__Oscillospira; s__	3
1005	k__Bacteria; p__Bacteroidetes; c__Bacteroidia; o__Bacteroidales; f__; g__; s__	3
451	k__Bacteria; p__Bacteroidetes; c__Bacteroidia; o__Bacteroidales; f__S24-7; g__; s__	3
62843	k__Bacteria; p__Firmicutes; c__Clostridia; o__Clostridiales; f__Ruminococcaceae	3
3678	k__Bacteria; p__Firmicutes; c__Clostridia; o__Clostridiales	3
3168	k__Bacteria; p__Bacteroidetes; c__Bacteroidia; o__Bacteroidales; f__S24-7; g__; s__	3
8604	k__Bacteria; p__Bacteroidetes; c__Bacteroidia; o__Bacteroidales; f__[Paraprevotellaceae]; g__YRC22; s__	3
3409	k__Bacteria; p__Firmicutes; c__Clostridia; o__Clostridiales; f__Ruminococcaceae	3
38967	k__Bacteria; p__Firmicutes; c__Clostridia; o__Clostridiales	3
1659	k__Bacteria; p__Bacteroidetes	3
3657	k__Bacteria; p__Firmicutes; c__Clostridia; o__Clostridiales; f__; g__; s__	3
16386	k__Bacteria; p__Firmicutes; c__Clostridia; o__Clostridiales; f__Lachnospiraceae; g__; s__	3
22822	k__Bacteria; p__Firmicutes; c__Clostridia; o__Clostridiales	3
8888	k__Bacteria; p__Firmicutes; c__Clostridia; o__Clostridiales; f__Ruminococcaceae; g__; s__	3
1810	k__Bacteria; p__Firmicutes; c__Clostridia; o__Clostridiales; f__; g__; s__	4
1140	k__Bacteria; p__Bacteroidetes; c__Bacteroidia; o__Bacteroidales; f__S24-7; g__; s__	4
2560	k__Bacteria; p__Firmicutes; c__Clostridia; o__Clostridiales; f__Ruminococcaceae	4
61731	k__Bacteria; p__Bacteroidetes; c__Bacteroidia; o__Bacteroidales; f__; g__; s__	4
5427	k__Bacteria; p__Firmicutes; c__Clostridia; o__Clostridiales	4
569	k__Bacteria; p__Bacteroidetes; c__Bacteroidia; o__Bacteroidales; f__S24-7; g__; s__	4
1071	k__Bacteria	4
1885	k__Bacteria; p__Firmicutes; c__Clostridia; o__Clostridiales; f__Ruminococcaceae	4
2227	k__Bacteria; p__Firmicutes; c__Clostridia; o__Clostridiales; f__Ruminococcaceae	4
6579	k__Bacteria; p__Firmicutes; c__Clostridia; o__Clostridiales; f__Ruminococcaceae; g__Ruminococcus; s__flavefaciens	4
58927	k__Bacteria; p__Firmicutes; c__Clostridia; o__Clostridiales; f__Ruminococcaceae; g__Oscillospira; s__	4
10290	k__Bacteria; p__Firmicutes	4
1715	k__Bacteria; p__Firmicutes; c__Clostridia; o__Clostridiales; f__; g__; s__	4
45806	k__Bacteria	4
922	k__Bacteria; p__Firmicutes; c__Clostridia; o__Clostridiales; f__; g__; s__	4
3430	k__Bacteria	4
226	k__Bacteria	4
2493	k__Bacteria; p__Firmicutes; c__Clostridia; o__Clostridiales; f__; g__; s__	4
8671	k__Bacteria; p__Firmicutes; c__Clostridia; o__Clostridiales; f__Ruminococcaceae; g__Oscillospira; s__	4
3056	k__Bacteria	4
5845	k__Bacteria; p__Bacteroidetes; c__Bacteroidia; o__Bacteroidales	4
27096	k__Bacteria; p__Bacteroidetes; c__Bacteroidia; o__Bacteroidales; f__S24-7; g__; s__	4
7055	k__Bacteria; p__Firmicutes; c__Clostridia; o__Clostridiales; f__Lachnospiraceae; g__; s__	4
6274	k__Bacteria; p__Firmicutes; c__Clostridia; o__Clostridiales	4
5678	k__Bacteria; p__Firmicutes; c__Clostridia; o__Clostridiales; f__; g__; s__	4
3636	k__Bacteria; p__Firmicutes; c__Clostridia; o__Clostridiales; f__Ruminococcaceae; g__Oscillospira; s__	4
28411	k__Bacteria; p__Firmicutes; c__Clostridia; o__Clostridiales	4
55	k__Bacteria; p__Firmicutes; c__Clostridia; o__Clostridiales	4
15316	k__Bacteria; p__Firmicutes; c__Clostridia; o__Clostridiales; f__Ruminococcaceae; g__; s__	4
6616	k__Bacteria	4
1836	k__Bacteria	4
1828	k__Bacteria; p__Firmicutes; c__Clostridia; o__Clostridiales; f__Ruminococcaceae; g__Ruminococcus; s__	4
2607	k__Bacteria	4
5994	k__Bacteria; p__Firmicutes; c__Clostridia; o__Clostridiales	4
9629	k__Bacteria; p__Firmicutes; c__Clostridia; o__Clostridiales; f__Ruminococcaceae; g__Oscillospira; s__	4
2575	k__Bacteria; p__Bacteroidetes; c__Bacteroidia; o__Bacteroidales; f__Prevotellaceae; g__Prevotella; s__	4
2872	k__Bacteria; p__Firmicutes; c__Clostridia; o__Clostridiales	5
8389	k__Bacteria; p__Firmicutes; c__Clostridia; o__Clostridiales; f__Ruminococcaceae; g__Oscillospira; s__	5
8299	k__Bacteria; p__Firmicutes; c__Clostridia; o__Clostridiales; f__Christensenellaceae; g__; s__	5
1900	k__Bacteria	5
360	k__Bacteria; p__Firmicutes; c__Clostridia; o__Clostridiales; f__; g__; s__	5
2774	k__Bacteria; p__Firmicutes; c__Clostridia; o__Clostridiales; f__Ruminococcaceae; g__; s__	5
21739	k__Bacteria; p__Bacteroidetes; c__Bacteroidia; o__Bacteroidales; f__S24-7; g__; s__	5
5715	k__Bacteria; p__Bacteroidetes; c__Bacteroidia; o__Bacteroidales; f__S24-7; g__; s__	5
21195	k__Bacteria; p__Bacteroidetes; c__Bacteroidia; o__Bacteroidales; f__S24-7; g__; s__	5
1931	k__Bacteria; p__Firmicutes; c__Clostridia; o__Clostridiales; f__Christensenellaceae; g__; s__	5
5900	k__Bacteria; p__Firmicutes; c__Clostridia; o__Clostridiales	5
8217	k__Bacteria; p__Bacteroidetes; c__Bacteroidia; o__Bacteroidales; f__Prevotellaceae; g__Prevotella; s__	5
1072	k__Bacteria; p__Firmicutes; c__Bacilli; o__Lactobacillales; f__Lactobacillaceae; g__Lactobacillus; s__	5
25968	k__Bacteria; p__Firmicutes; c__Clostridia; o__Clostridiales; f__; g__; s__	5
9969	k__Bacteria; p__Firmicutes; c__Clostridia; o__Clostridiales; f__Ruminococcaceae; g__; s__	5
54882	k__Bacteria; p__Bacteroidetes; c__Bacteroidia; o__Bacteroidales; f__Prevotellaceae; g__Prevotella; s__	5
18635	k__Bacteria; p__Firmicutes; c__Clostridia; o__Clostridiales; f__Ruminococcaceae; g__; s__	5
34776	k__Bacteria; p__Firmicutes; c__Clostridia; o__Clostridiales	5
3232	k__Bacteria; p__Firmicutes	5
1927	k__Bacteria; p__Actinobacteria; c__Actinobacteria; o__Actinomycetales; f__Corynebacteriaceae; g__Corynebacterium	5
34430	k__Bacteria; p__Bacteroidetes; c__Bacteroidia; o__Bacteroidales; f__S24-7; g__; s__	5
110	k__Bacteria; p__Firmicutes; c__Clostridia; o__Clostridiales	6
4530	k__Bacteria; p__Firmicutes; c__Clostridia; o__Clostridiales; f__Ruminococcaceae; g__Oscillospira; s__	6
9169	k__Bacteria; p__Firmicutes; c__Clostridia; o__Clostridiales	6
1247	k__Bacteria; p__Bacteroidetes; c__Bacteroidia; o__Bacteroidales; f__S24-7; g__; s__	6
16089	k__Bacteria; p__Firmicutes; c__Clostridia; o__Clostridiales; f__; g__; s__	6
11716	k__Bacteria; p__Firmicutes; c__Clostridia; o__Clostridiales; f__Ruminococcaceae	6
1396	k__Bacteria; p__Firmicutes; c__Clostridia; o__Clostridiales	6
2147	k__Bacteria; p__Firmicutes; c__Clostridia; o__Clostridiales; f__; g__; s__	6
23668	k__Bacteria; p__Firmicutes; c__Clostridia; o__Clostridiales; f__Ruminococcaceae; g__; s__	6
1667	k__Bacteria	6
1923	k__Bacteria; p__Bacteroidetes; c__Bacteroidia; o__Bacteroidales; f__S24-7; g__; s__	6
5647	k__Bacteria; p__Firmicutes; c__Clostridia; o__Clostridiales; f__Ruminococcaceae; g__; s__	6
3922	k__Bacteria; p__Bacteroidetes; c__Bacteroidia; o__Bacteroidales	6
10143	k__Bacteria; p__Firmicutes; c__Clostridia; o__Clostridiales; f__Lachnospiraceae	6
3847	k__Bacteria; p__Firmicutes; c__Clostridia; o__Clostridiales; f__Ruminococcaceae; g__; s__	6
2939	k__Bacteria; p__Firmicutes; c__Clostridia; o__Clostridiales; f__Ruminococcaceae; g__; s__	6
331	k__Bacteria; p__Bacteroidetes; c__Bacteroidia; o__Bacteroidales; f__Prevotellaceae; g__Prevotella; s__	6
9109	k__Bacteria; p__Firmicutes; c__Clostridia; o__Clostridiales; f__Ruminococcaceae; g__; s__	6
1159	k__Bacteria; p__Bacteroidetes; c__Bacteroidia; o__Bacteroidales; f__S24-7; g__; s__	6
335	k__Bacteria; p__Firmicutes; c__Clostridia; o__Clostridiales	6
3021	k__Bacteria; p__Firmicutes; c__Clostridia; o__Clostridiales	6
1694	k__Bacteria; p__Bacteroidetes; c__Bacteroidia; o__Bacteroidales; f__Prevotellaceae; g__Prevotella; s__	6
230	k__Archaea; p__Crenarchaeota; c__Thaumarchaeota; o__Nitrososphaerales; f__Nitrososphaeraceae; g__Candidatus Nitrososphaera; s__SCA1170	6
62393	k__Bacteria; p__Firmicutes; c__Clostridia; o__Clostridiales	6
3281	k__Bacteria; p__Firmicutes; c__Clostridia; o__Clostridiales; f__Ruminococcaceae; g__; s__	6
22769	k__Bacteria; p__Bacteroidetes; c__Bacteroidia; o__Bacteroidales; f__S24-7; g__; s__	6
1849	k__Bacteria; p__Firmicutes; c__Clostridia; o__Clostridiales	7
946	k__Bacteria; p__Bacteroidetes; c__Bacteroidia; o__Bacteroidales; f__S24-7; g__; s__	7
1422	k__Bacteria; p__Firmicutes; c__Clostridia; o__Clostridiales	7
1640	k__Bacteria; p__Firmicutes; c__Clostridia; o__Clostridiales; f__; g__; s__	7
53799	k__Bacteria; p__Firmicutes; c__Clostridia; o__Clostridiales; f__Ruminococcaceae	7
2224	k__Bacteria; p__Firmicutes; c__Clostridia; o__Clostridiales	7
52137	k__Bacteria	7
1454	k__Bacteria; p__Spirochaetes; c__Spirochaetes; o__Spirochaetales; f__Spirochaetaceae; g__Treponema	7
1216	k__Bacteria	7
5801	k__Bacteria; p__Bacteroidetes; c__Bacteroidia; o__Bacteroidales; f__S24-7; g__; s__	7
6705	k__Bacteria; p__Firmicutes	7
52698	k__Bacteria; p__Firmicutes; c__Clostridia; o__Clostridiales; f__Ruminococcaceae; g__; s__	7
130027	k__Bacteria; p__Proteobacteria; c__Gammaproteobacteria; o__Pasteurellales; f__Pasteurellaceae	7
6193	k__Bacteria; p__Bacteroidetes; c__Bacteroidia; o__Bacteroidales; f__S24-7; g__; s__	7
39250	k__Bacteria; p__Firmicutes; c__Clostridia; o__Clostridiales	7
1088	k__Bacteria; p__Firmicutes; c__Clostridia; o__Clostridiales	7
3244	k__Bacteria; p__Firmicutes; c__Clostridia; o__Clostridiales; f__Ruminococcaceae; g__Ruminococcus	7
18398	k__Bacteria; p__Firmicutes; c__Clostridia; o__Clostridiales; f__Lachnospiraceae	7
2556	k__Bacteria; p__Firmicutes; c__Clostridia; o__Clostridiales; f__Ruminococcaceae; g__Oscillospira; s__	7
2823	k__Bacteria; p__Firmicutes; c__Clostridia; o__Clostridiales; f__Ruminococcaceae; g__; s__	7
9747	k__Bacteria; p__Bacteroidetes; c__Bacteroidia; o__Bacteroidales; f__S24-7; g__; s__	7
3390	k__Bacteria; p__Firmicutes; c__Clostridia; o__Clostridiales	7
8724	k__Bacteria; p__Bacteroidetes; c__Bacteroidia; o__Bacteroidales; f__S24-7; g__; s__	7
754	k__Bacteria; p__Bacteroidetes; c__Bacteroidia; o__Bacteroidales; f__S24-7; g__; s__	7
7501	k__Bacteria; p__Firmicutes; c__Clostridia; o__Clostridiales; f__; g__; s__	7
9023	k__Bacteria; p__Firmicutes; c__Clostridia; o__Clostridiales	7
5837	k__Bacteria; p__Firmicutes; c__Clostridia; o__Clostridiales	7
8657	k__Bacteria; p__Firmicutes; c__Clostridia; o__Clostridiales; f__; g__; s__	7
30663	k__Bacteria; p__Firmicutes; c__Clostridia; o__Clostridiales	7
2356	k__Bacteria; p__Firmicutes; c__Clostridia; o__Clostridiales; f__Ruminococcaceae; g__; s__	7
2380	k__Bacteria; p__Bacteroidetes; c__Bacteroidia; o__Bacteroidales; f__S24-7; g__; s__	7
887	k__Bacteria; p__Bacteroidetes; c__Bacteroidia; o__Bacteroidales; f__S24-7; g__; s__	8
2110	k__Bacteria; p__Bacteroidetes; c__Bacteroidia; o__Bacteroidales; f__Prevotellaceae; g__Prevotella; s__	8
11635	k__Bacteria; p__Firmicutes; c__Clostridia; o__Clostridiales; f__Ruminococcaceae; g__; s__	8
1574	k__Bacteria; p__Firmicutes; c__Clostridia; o__Clostridiales	8
9157	k__Bacteria; p__Bacteroidetes; c__Bacteroidia; o__Bacteroidales; f__S24-7; g__; s__	8
1183	k__Bacteria; p__Spirochaetes; c__Spirochaetes; o__Spirochaetales; f__Spirochaetaceae; g__Treponema; s__	8
5891	k__Bacteria	8
207	k__Bacteria; p__Bacteroidetes; c__Bacteroidia; o__Bacteroidales; f__Rikenellaceae	8
1608	k__Bacteria; p__Firmicutes; c__Clostridia; o__Clostridiales; f__; g__; s__	8
12586	k__Bacteria; p__Bacteroidetes; c__Bacteroidia; o__Bacteroidales; f__S24-7; g__; s__	8
3766	k__Bacteria; p__Bacteroidetes; c__Bacteroidia; o__Bacteroidales; f__S24-7; g__; s__	8
2208	k__Bacteria; p__Bacteroidetes; c__Bacteroidia; o__Bacteroidales; f__S24-7; g__; s__	8
8376	k__Bacteria; p__Firmicutes; c__Clostridia; o__Clostridiales; f__; g__; s__	8
24061	k__Bacteria; p__Firmicutes; c__Clostridia; o__Clostridiales; f__Ruminococcaceae	8
62859	k__Bacteria; p__Firmicutes; c__Clostridia; o__Clostridiales	8
763	k__Bacteria; p__Bacteroidetes; c__Bacteroidia; o__Bacteroidales; f__S24-7; g__; s__	8
44958	k__Bacteria; p__Firmicutes; c__Clostridia; o__Clostridiales; f__Ruminococcaceae; g__; s__	8
131230	k__Bacteria; p__Proteobacteria; c__Gammaproteobacteria; o__Pasteurellales; f__Pasteurellaceae; g__Mannheimia; s__	8
5351	k__Bacteria	9
99	k__Bacteria; p__Bacteroidetes; c__Bacteroidia; o__Bacteroidales; f__S24-7; g__; s__	9
1115	k__Bacteria; p__Bacteroidetes; c__Bacteroidia; o__Bacteroidales; f__S24-7; g__; s__	9
318	k__Bacteria; p__Bacteroidetes; c__Bacteroidia; o__Bacteroidales; f__S24-7; g__; s__	9
7480	k__Bacteria; p__Firmicutes; c__Clostridia; o__Clostridiales	9
653	k__Bacteria; p__Bacteroidetes; c__Bacteroidia; o__Bacteroidales; f__S24-7; g__; s__	9
12183	k__Bacteria; p__Firmicutes; c__Clostridia; o__Clostridiales	9
65918	k__Bacteria; p__Firmicutes; c__Clostridia; o__Clostridiales; f__Ruminococcaceae; g__Ruminococcus; s__	9
3057	k__Bacteria; p__Firmicutes	9
8597	k__Bacteria; p__Firmicutes; c__Clostridia; o__Clostridiales	9
3572	k__Bacteria; p__Bacteroidetes; c__Bacteroidia; o__Bacteroidales; f__S24-7; g__; s__	9
3038	k__Bacteria; p__Bacteroidetes; c__Bacteroidia; o__Bacteroidales; f__Prevotellaceae; g__Prevotella	9
32905	k__Bacteria; p__Firmicutes; c__Clostridia; o__Clostridiales; f__; g__; s__	9
4029	k__Bacteria; p__Firmicutes; c__Clostridia; o__Clostridiales; f__; g__; s__	9
5870	k__Bacteria; p__Firmicutes; c__Clostridia; o__Clostridiales; f__Christensenellaceae; g__; s__	9
1850	k__Bacteria; p__Firmicutes; c__Clostridia; o__Clostridiales	9
5867	k__Bacteria; p__Firmicutes; c__Clostridia; o__Clostridiales	9
4509	k__Bacteria; p__Bacteroidetes; c__Bacteroidia; o__Bacteroidales	9
3000	k__Bacteria; p__Firmicutes; c__Clostridia; o__Clostridiales; f__Ruminococcaceae; g__; s__	9
407	k__Bacteria; p__Firmicutes; c__Clostridia; o__Clostridiales	9
1057	k__Bacteria; p__Bacteroidetes	9
3627	k__Bacteria	9
5484	k__Bacteria; p__Bacteroidetes; c__Bacteroidia; o__Bacteroidales; f__S24-7; g__; s__	9
55157	k__Bacteria; p__Bacteroidetes; c__Bacteroidia; o__Bacteroidales	9
2372	k__Bacteria; p__Bacteroidetes; c__Bacteroidia; o__Bacteroidales; f__S24-7; g__; s__	9
613	k__Bacteria; p__Firmicutes; c__Clostridia; o__Clostridiales; f__; g__; s__	10
290	k__Bacteria; p__Firmicutes; c__Clostridia; o__Clostridiales	10
3072	k__Bacteria; p__Firmicutes; c__Clostridia; o__Clostridiales; f__; g__; s__	10
51	k__Bacteria; p__Firmicutes; c__Clostridia; o__Clostridiales	10
6921	k__Bacteria; p__Firmicutes; c__Clostridia; o__Clostridiales	10
59	k__Bacteria; p__Firmicutes; c__Clostridia; o__Clostridiales	10
128	k__Bacteria; p__Firmicutes	10
565	k__Bacteria; p__Firmicutes; c__Clostridia; o__Clostridiales; f__; g__; s__	10
4171	k__Bacteria; p__Firmicutes	10
1504	k__Bacteria; p__Firmicutes; c__Clostridia; o__Clostridiales; f__; g__; s__	10
2087	k__Bacteria; p__Firmicutes; c__Clostridia; o__Clostridiales	10
977	k__Bacteria; p__Firmicutes; c__Clostridia; o__Clostridiales	10
1549	k__Bacteria; p__Firmicutes; c__Clostridia; o__Clostridiales; f__; g__; s__	10
584	k__Bacteria; p__Firmicutes; c__Clostridia; o__Clostridiales; f__; g__; s__	10
3240	k__Bacteria; p__Firmicutes	10
1576	k__Bacteria	10
404	k__Bacteria; p__Firmicutes; c__Clostridia; o__Clostridiales	10
16	k__Bacteria	11
47	k__Bacteria; p__Firmicutes	11
276	k__Bacteria	11
21	k__Bacteria	11
2168	k__Bacteria	11
3726	k__Bacteria	11
426	k__Bacteria	11
48	k__Bacteria	11
180	k__Bacteria; p__Firmicutes	11
1154	k__Bacteria	11
1027	k__Bacteria	11
292	k__Bacteria; p__Spirochaetes; c__Spirochaetes	12
3762	k__Bacteria; p__Bacteroidetes; c__Bacteroidia; o__Bacteroidales	12
2232	k__Bacteria; p__Spirochaetes; c__Spirochaetes	12
70780	k__Bacteria; p__Bacteroidetes; c__Bacteroidia; o__Bacteroidales; f__S24-7; g__; s__	12
20118	k__Bacteria; p__Bacteroidetes; c__Bacteroidia; o__Bacteroidales; f__S24-7; g__; s__	12
1316	k__Bacteria; p__Firmicutes; c__Clostridia; o__Clostridiales; f__Ruminococcaceae; g__Ruminococcus	12
1342	k__Bacteria; p__Bacteroidetes; c__Bacteroidia; o__Bacteroidales; f__S24-7; g__; s__	12
11559	k__Bacteria; p__Firmicutes; c__Clostridia; o__Clostridiales; f__; g__; s__	12
4659	k__Bacteria; p__Firmicutes; c__Clostridia; o__Clostridiales; f__Ruminococcaceae	12
1239	k__Bacteria; p__Bacteroidetes; c__Bacteroidia; o__Bacteroidales; f__Prevotellaceae; g__Prevotella; s__	13
718	k__Bacteria; p__Bacteroidetes; c__Bacteroidia; o__Bacteroidales; f__Prevotellaceae; g__Prevotella; s__	13
1038	k__Bacteria; p__Bacteroidetes; c__Bacteroidia; o__Bacteroidales; f__S24-7; g__; s__	13
243	k__Bacteria; p__Bacteroidetes; c__Bacteroidia; o__Bacteroidales; f__Prevotellaceae; g__Prevotella; s__	13
833	k__Bacteria; p__Bacteroidetes; c__Bacteroidia; o__Bacteroidales; f__Prevotellaceae; g__Prevotella; s__	13
4007	k__Bacteria; p__Bacteroidetes; c__Bacteroidia; o__Bacteroidales; f__Prevotellaceae; g__Prevotella; s__	13
28	k__Bacteria; p__Firmicutes; c__Clostridia; o__Clostridiales; f__Ruminococcaceae; g__Oscillospira; s__	14
810	k__Bacteria; p__Firmicutes; c__Clostridia; o__Clostridiales; f__Ruminococcaceae; g__Oscillospira; s__	14
1143	k__Bacteria; p__Firmicutes; c__Clostridia; o__Clostridiales; f__Ruminococcaceae; g__Oscillospira; s__	14
672	k__Bacteria; p__Firmicutes; c__Clostridia; o__Clostridiales; f__Ruminococcaceae; g__Oscillospira; s__	14
614	k__Bacteria; p__Firmicutes; c__Clostridia; o__Clostridiales; f__Ruminococcaceae	14
149	k__Bacteria; p__Firmicutes; c__Clostridia; o__Clostridiales; f__Ruminococcaceae	14
1083	k__Bacteria; p__Firmicutes; c__Clostridia; o__Clostridiales; f__Ruminococcaceae; g__Oscillospira; s__	14
8833	k__Bacteria; p__Firmicutes; c__Clostridia; o__Clostridiales; f__Ruminococcaceae	14
1804	k__Bacteria; p__Firmicutes; c__Clostridia; o__Clostridiales; f__Ruminococcaceae; g__Oscillospira; s__	14
