# Supplementary material for: Pika Population Density Is Associated with the Composition and Diversity of Gut Microbiota
Source: Front Microbiol. 2016 May 18;7:758. doi: 10.3389/fmicb.2016.00758 (PMC4870984; doi:10.3389/fmicb.2016.00758)
Supplement: Supplementary file 7 [file Table7.XLSX]

## Sheet: Sheet1
Table S7. The correlations between host density and predicted functional genes based on PICRUSt metagenomics prediction
Predicted KEGG Pathways	r
Cellular Processes; Cell Motility; Cytoskeleton proteins	0.812*
Environmental Information Processing; Signaling Molecules and Interaction; Bacterial toxins	0.812*
Metabolism; Glycan Biosynthesis and Metabolism; Other glycan degradation	0.812*
Metabolism; Lipid Metabolism; Sphingolipid metabolism	0.87*
Metabolism; Glycan Biosynthesis and Metabolism; Glycosphingolipid biosynthesis - globo series	0.812*
Metabolism; Xenobiotics Biodegradation and Metabolism; Bisphenol degradation	0.784*
Metabolism; Lipid Metabolism; Linoleic acid metabolism	0.812*
Metabolism; Glycan Biosynthesis and Metabolism; N-Glycan biosynthesis	0.87*
Metabolism; Glycan Biosynthesis and Metabolism; Glycosaminoglycan degradation	0.885*
Metabolism; Glycan Biosynthesis and Metabolism; Glycosphingolipid biosynthesis - ganglio series	0.87*
Unclassified; Cellular Processes and Signaling; Sporulation	0.869*
Metabolism; Biosynthesis of Other Secondary Metabolites; Flavonoid biosynthesis	0.986**
The significance is indicated by *P<0.05, **P<0.01. P-values have been corrected using the false discovery rate control.
